# Supplementary material for: Non-Alcoholic Beer Influences Glucose and Lipid Metabolism and Changes Body Composition in Healthy, Young, Male Adults
Source: Nutrients. 2025 May 9;17(10):1625. doi: 10.3390/nu17101625 (PMC12114185; doi:10.3390/nu17101625)
Supplement: Supplementary file 1 [file nutrients-17-01625-s001.zip]

Archive with 1 entries (1 files):
- nutrients-3563941-supplementary.pdf
